# Supplementary material for: In Wrong Anticipation - Miscalibrated Beliefs between Germans, Israelis, and Palestinians
Source: PLoS One. 2016 Jun 16;11(6):e0156998. doi: 10.1371/journal.pone.0156998 (PMC4911115; doi:10.1371/journal.pone.0156998)
Supplement: S1 Data — (ZIP) [file pone.0156998.s001.zip]

Archive with 7 entries (6 files):
- Data.dta
- __MACOSX/
- __MACOSX/._Data.dta
- data.xls
- __MACOSX/._data.xls
- Results.do
- __MACOSX/._Results.do
