# Supplementary material for: In Wrong Anticipation - Miscalibrated Beliefs between Germans, Israelis, and Palestinians
Source: PLoS One. 2016 Jun 16;11(6):e0156998. doi: 10.1371/journal.pone.0156998 (PMC4911115; doi:10.1371/journal.pone.0156998)
Supplement: S1 Data — (ZIP) [file pone.0156998.s001.zip › data.xls]

## Sheet: Codebook
Variable Name	Variable Label	Values
Study	Study== 1 | Study == 2	1,2
ID	Unique ID of subject	Integer
Sender	Sender, if Responder Sender == 0	Binary
Transfer	Transfer to matched player; i.e. TRUST	Integer
Belief	Belief about returned amount for actual transfer	Integer
Belief_Transfer	Responder's belief about transfer, i.e. belief about Trust	Integer
Same_Location	Sender/Responder from same location	Binary
Location_Bonn	Sender from Bonn	Binary
Location_Jerusalem	Sender from Jerusalem	Binary
Location_AbuDis	Sender from AbuDis / Bethlehem	Binary
Location_ID	Sender from Bonn = 1, AbuDis = 2, Jerusalem = 3	1,2,3
Location_ID2		1,2,3
Matched_to_Bonn	Binary, 1 if matched with Bonn	Binary
Matched_to_Jerusalem	Binary, 1 if matched with Jerusalem	Binary
Matched_to_AbuDis	Binary, 1 if matched with AbuDis / Bethlehem	Binary
Matched_to_ID	Matched with responder from Bonn = 1, AbuDis = 2, Jerusalem = 3	1,2,3
Send_to_Bonn	Transfer send to Bonn, if matched with Bonn	Binary
Send_to_AbuDis	Transfer send to AbuDis/Bethlehem, if matched with AbuDis/Bethlehem	Binary
Send_to_Jerusalem	Transfer send to Jerusalem, if matched with Jerusalem	Binary
AvBackTransfer	Average Back Transfer for given Transfer	Real
Age	Age	Integer
Female	0: Male; 1: Female	Binary

## Sheet: Data
Study	ID	Sender	Transfer	Belief	Belief_Transfer	Same_Location	Location_Bonn	Location_Jerusalem	Location_AbuDis	Location_ID	Location_ID2	Matched_to_Bonn	Matched_to_Jerusalem	Matched_to_AbuDis	Matched_to_ID	Send_to_Bonn	Send_to_AbuDis	Send_to_Jerusalem	AvBackTransfer	Age	Female
1	1	0			3	1	1	0	0	Germany		1	0	0	Germany
1	1	1	10	20		0	1	0	0	Germany		0	0	1	Palestine				16.93
1	1	1	8	16		1	1	0	0	Germany		1	0	0	Germany				10.07
1	1	0			1	0	1	0	0	Germany		0	1	0	Israel
1	1	0			3	0	1	0	0	Germany		0	0	1	Palestine
1	1	1	10	20		0	1	0	0	Germany		0	1	0	Israel				12
1	2	1	0	0		0	1	0	0	Germany		0	1	0	Israel				0
1	2	1	0	0		1	1	0	0	Germany		1	0	0	Germany				0
1	2	1	0	0		0	1	0	0	Germany		0	0	1	Palestine				0
1	2	0			3	1	1	0	0	Germany		1	0	0	Germany
1	2	0			3	0	1	0	0	Germany		0	0	1	Palestine
1	2	0			3	0	1	0	0	Germany		0	1	0	Israel
1	3	1	3	2		0	1	0	0	Germany		0	1	0	Israel				3.07
1	3	0			10	0	1	0	0	Germany		0	1	0	Israel
1	3	1	2	1		1	1	0	0	Germany		1	0	0	Germany				2.33
1	3	1	3	2		0	1	0	0	Germany		0	0	1	Palestine				5.13
1	3	0			10	1	1	0	0	Germany		1	0	0	Germany
1	3	0			10	0	1	0	0	Germany		0	0	1	Palestine
1	4	1	5	7		1	1	0	0	Germany		1	0	0	Germany				5.93
1	4	1	7	10		0	1	0	0	Germany		0	0	1	Palestine				10.93
1	4	1	5	7		0	1	0	0	Germany		0	1	0	Israel				5.6
1	4	0			8	0	1	0	0	Germany		0	0	1	Palestine
1	4	0			7	1	1	0	0	Germany		1	0	0	Germany
1	4	0			8	0	1	0	0	Germany		0	1	0	Israel
1	5	0			0	0	1	0	0	Germany		0	1	0	Israel
1	5	1	10	14		0	1	0	0	Germany		0	0	1	Palestine				16.93
1	5	1	10	14		1	1	0	0	Germany		1	0	0	Germany				12.53
1	5	0			7	1	1	0	0	Germany		1	0	0	Germany
1	5	0			4	0	1	0	0	Germany		0	0	1	Palestine
1	5	1	0	0		0	1	0	0	Germany		0	1	0	Israel				0
1	6	0			0	0	1	0	0	Germany		0	1	0	Israel
1	6	1	5	6		0	1	0	0	Germany		0	0	1	Palestine				8.67
1	6	1	10	20		0	1	0	0	Germany		0	1	0	Israel				12
1	6	0			0	0	1	0	0	Germany		0	0	1	Palestine
1	6	0			0	1	1	0	0	Germany		1	0	0	Germany
1	6	1	8	16		1	1	0	0	Germany		1	0	0	Germany				10.07
1	7	0			4	0	1	0	0	Germany		0	0	1	Palestine
1	7	0			4	0	1	0	0	Germany		0	1	0	Israel
1	7	0			4	1	1	0	0	Germany		1	0	0	Germany
1	7	1	6	7		1	1	0	0	Germany		1	0	0	Germany				7.47
1	7	1	5	5		0	1	0	0	Germany		0	1	0	Israel				5.6
1	7	1	5	10		0	1	0	0	Germany		0	0	1	Palestine				8.67
1	8	1	1	1		1	1	0	0	Germany		1	0	0	Germany				1.13
1	8	0			6	0	1	0	0	Germany		0	1	0	Israel
1	8	1	3	3		0	1	0	0	Germany		0	1	0	Israel				3.07
1	8	0			8	0	1	0	0	Germany		0	0	1	Palestine
1	8	1	2	2		0	1	0	0	Germany		0	0	1	Palestine				3.6
1	8	0			4	1	1	0	0	Germany		1	0	0	Germany
1	9	1	5	8		1	1	0	0	Germany		1	0	0	Germany				5.93
1	9	0			2	0	1	0	0	Germany		0	0	1	Palestine
1	9	0			5	0	1	0	0	Germany		0	1	0	Israel
1	9	0			7	1	1	0	0	Germany		1	0	0	Germany
1	9	1	5	8		0	1	0	0	Germany		0	0	1	Palestine				8.67
1	9	1	5	7		0	1	0	0	Germany		0	1	0	Israel				5.6
1	10	0			3	0	1	0	0	Germany		0	1	0	Israel
1	10	0			3	0	1	0	0	Germany		0	0	1	Palestine
1	10	0			3	1	1	0	0	Germany		1	0	0	Germany
1	10	1	0	0		1	1	0	0	Germany		1	0	0	Germany				0
1	10	1	2	0		0	1	0	0	Germany		0	0	1	Palestine				3.6
1	10	1	6	2		0	1	0	0	Germany		0	1	0	Israel				6.87
1	11	1	4	6		0	1	0	0	Germany		0	0	1	Palestine				7.53
1	11	0			10	0	1	0	0	Germany		0	0	1	Palestine
1	11	1	8	12		0	1	0	0	Germany		0	1	0	Israel				9.67
1	11	0			10	1	1	0	0	Germany		1	0	0	Germany
1	11	1	2	2		1	1	0	0	Germany		1	0	0	Germany				2.33
1	11	0			10	0	1	0	0	Germany		0	1	0	Israel
1	12	0			7	0	1	0	0	Germany		0	1	0	Israel
1	12	1	6	12		0	1	0	0	Germany		0	1	0	Israel				6.87
1	12	0			4	1	1	0	0	Germany		1	0	0	Germany
1	12	0			5	0	1	0	0	Germany		0	0	1	Palestine
1	12	1	7	14		0	1	0	0	Germany		0	0	1	Palestine				10.93
1	12	1	6	12		1	1	0	0	Germany		1	0	0	Germany				7.47
1	13	1	7	10		0	1	0	0	Germany		0	1	0	Israel				8
1	13	0			7	1	1	0	0	Germany		1	0	0	Germany
1	13	1	4	6		1	1	0	0	Germany		1	0	0	Germany				4.87
1	13	0			8	0	1	0	0	Germany		0	1	0	Israel
1	13	0			8	0	1	0	0	Germany		0	0	1	Palestine
1	13	1	10	16		0	1	0	0	Germany		0	0	1	Palestine				16.93
1	14	0			0	0	1	0	0	Germany		0	1	0	Israel
1	14	1	1	1		1	1	0	0	Germany		1	0	0	Germany				1.13
1	14	1	4	6		0	1	0	0	Germany		0	0	1	Palestine				7.53
1	14	1	0	0		0	1	0	0	Germany		0	1	0	Israel				0
1	14	0			0	1	1	0	0	Germany		1	0	0	Germany
1	14	0			0	0	1	0	0	Germany		0	0	1	Palestine
1	15	0			3	0	1	0	0	Germany		0	1	0	Israel
1	15	1	10	13		0	1	0	0	Germany		0	0	1	Palestine				16.93
1	15	0			3	1	1	0	0	Germany		1	0	0	Germany
1	15	1	8	10		1	1	0	0	Germany		1	0	0	Germany				10.07
1	15	1	10	14		0	1	0	0	Germany		0	1	0	Israel				12
1	15	0			3	0	1	0	0	Germany		0	0	1	Palestine
1	16	1	5	8		1	0	1	0	Israel		0	1	0	Israel				5.93
1	16	0			4	0	0	1	0	Israel		1	0	0	Germany
1	16	1	1	0		0	0	1	0	Israel		0	0	1	Palestine				1.73
1	16	0			3	1	0	1	0	Israel		0	1	0	Israel
1	16	0			0	0	0	1	0	Israel		0	0	1	Palestine
1	16	1	4	5		0	0	1	0	Israel		1	0	0	Germany				4.67
1	17	1	5	5		0	0	1	0	Israel		1	0	0	Germany				5.73
1	17	0			6	0	0	1	0	Israel		1	0	0	Germany
1	17	0			3	0	0	1	0	Israel		0	0	1	Palestine
1	17	0			5	1	0	1	0	Israel		0	1	0	Israel
1	17	1	5	5		1	0	1	0	Israel		0	1	0	Israel				5.93
1	17	1	5	0		0	0	1	0	Israel		0	0	1	Palestine				7.73
1	18	1	0	0		0	0	1	0	Israel		1	0	0	Germany				0
1	18	0			5	1	0	1	0	Israel		0	1	0	Israel
1	18	0			5	0	0	1	0	Israel		1	0	0	Germany
1	18	0			5	0	0	1	0	Israel		0	0	1	Palestine
1	18	1	0	0		1	0	1	0	Israel		0	1	0	Israel				0
1	18	1	0	0		0	0	1	0	Israel		0	0	1	Palestine				0
1	19	1	10	15		0	0	1	0	Israel		0	0	1	Palestine				13.8
1	19	1	10	15		0	0	1	0	Israel		1	0	0	Germany				12.07
1	19	0			1	1	0	1	0	Israel		0	1	0	Israel
1	19	0			1	0	0	1	0	Israel		0	0	1	Palestine
1	19	0			1	0	0	1	0	Israel		1	0	0	Germany
1	19	1	10	15		1	0	1	0	Israel		0	1	0	Israel				13.33
1	20	1	2	3		0	0	1	0	Israel		0	0	1	Palestine				3.2
1	20	0			0	1	0	1	0	Israel		0	1	0	Israel
1	20	0			4	0	0	1	0	Israel		1	0	0	Germany
1	20	1	5	10		0	0	1	0	Israel		1	0	0	Germany				5.73
1	20	0			1	0	0	1	0	Israel		0	0	1	Palestine
1	20	1	9	25		1	0	1	0	Israel		0	1	0	Israel				11.93
1	21	1	6	8		1	0	1	0	Israel		0	1	0	Israel				7.47
1	21	0			6	1	0	1	0	Israel		0	1	0	Israel
1	21	1	3	1		0	0	1	0	Israel		0	0	1	Palestine				4.33
1	21	0			7	0	0	1	0	Israel		1	0	0	Germany
1	21	0			7	0	0	1	0	Israel		0	0	1	Palestine
1	21	1	6	7		0	0	1	0	Israel		1	0	0	Germany				7
1	22	1	5	5		0	0	1	0	Israel		1	0	0	Germany				5.73
1	22	1	8	8		0	0	1	0	Israel		0	0	1	Palestine				12.07
1	22	1	4	4		1	0	1	0	Israel		0	1	0	Israel				4.93
1	22	0			8	0	0	1	0	Israel		1	0	0	Germany
1	22	0			7	0	0	1	0	Israel		0	0	1	Palestine
1	22	0			10	1	0	1	0	Israel		0	1	0	Israel
1	23	1	3	8		0	0	1	0	Israel		1	0	0	Germany				3.4
1	23	1	0	0		0	0	1	0	Israel		0	0	1	Palestine				0
1	23	1	0	0		1	0	1	0	Israel		0	1	0	Israel				0
1	23	0			10	0	0	1	0	Israel		1	0	0	Germany
1	23	0			10	1	0	1	0	Israel		0	1	0	Israel
1	23	0			10	0	0	1	0	Israel		0	0	1	Palestine
1	24	0			5	0	0	1	0	Israel		0	0	1	Palestine
1	24	1	0	0		0	0	1	0	Israel		0	0	1	Palestine				0
1	24	1	0	0		0	0	1	0	Israel		1	0	0	Germany				0
1	24	0			8	1	0	1	0	Israel		0	1	0	Israel
1	24	0			7	0	0	1	0	Israel		1	0	0	Germany
1	24	1	0	0		1	0	1	0	Israel		0	1	0	Israel				0
1	25	1	5	8		0	0	1	0	Israel		1	0	0	Germany				5.73
1	25	0			0	0	0	1	0	Israel		0	0	1	Palestine
1	25	1	7	12		1	0	1	0	Israel		0	1	0	Israel				8.93
1	25	1	6	8		0	0	1	0	Israel		0	0	1	Palestine				9.13
1	25	0			0	1	0	1	0	Israel		0	1	0	Israel
1	25	0			0	0	0	1	0	Israel		1	0	0	Germany
1	26	1	0	0		0	0	1	0	Israel		1	0	0	Germany				0
1	26	1	0	0		0	0	1	0	Israel		0	0	1	Palestine				0
1	26	1	0	0		1	0	1	0	Israel		0	1	0	Israel				0
1	26	0			2	0	0	1	0	Israel		0	0	1	Palestine
1	26	0			5	1	0	1	0	Israel		0	1	0	Israel
1	26	0			6	0	0	1	0	Israel		1	0	0	Germany
1	27	0			4	1	0	1	0	Israel		0	1	0	Israel
1	27	1	7	6		0	0	1	0	Israel		0	0	1	Palestine				10.53
1	27	0			10	0	0	1	0	Israel		1	0	0	Germany
1	27	0			10	0	0	1	0	Israel		0	0	1	Palestine
1	27	1	5	6		1	0	1	0	Israel		0	1	0	Israel				5.93
1	27	1	8	9		0	0	1	0	Israel		1	0	0	Germany				9.47
1	28	1	6	8		1	0	1	0	Israel		0	1	0	Israel				7.47
1	28	0			4	0	0	1	0	Israel		1	0	0	Germany
1	28	0			4	1	0	1	0	Israel		0	1	0	Israel
1	28	1	6	8		0	0	1	0	Israel		1	0	0	Germany				7
1	28	0			4	0	0	1	0	Israel		0	0	1	Palestine
1	28	1	0	0		0	0	1	0	Israel		0	0	1	Palestine				0
1	29	1	2	2		0	0	1	0	Israel		1	0	0	Germany				2.33
1	29	0			0	0	0	1	0	Israel		0	0	1	Palestine
1	29	0			2	1	0	1	0	Israel		0	1	0	Israel
1	29	1	2	2		0	0	1	0	Israel		0	0	1	Palestine				3.2
1	29	1	2	2		1	0	1	0	Israel		0	1	0	Israel				2.13
1	29	0			0	0	0	1	0	Israel		1	0	0	Germany
1	30	0			0	0	0	1	0	Israel		1	0	0	Germany
1	30	1	0	0		1	0	1	0	Israel		0	1	0	Israel				0
1	30	0			0	0	0	1	0	Israel		0	0	1	Palestine
1	30	0			0	1	0	1	0	Israel		0	1	0	Israel
1	30	1	0	0		0	0	1	0	Israel		1	0	0	Germany				0
1	30	1	0	0		0	0	1	0	Israel		0	0	1	Palestine				0
1	31	0			9	0	0	0	1	Palestine		0	1	0	Israel
1	31	1	7	20		1	0	0	1	Palestine		0	0	1	Palestine				9.47
1	31	1	9	23		0	0	0	1	Palestine		0	1	0	Israel				10.53
1	31	0			8	1	0	0	1	Palestine		0	0	1	Palestine
1	31	0			8	0	0	0	1	Palestine		1	0	0	Germany
1	31	1	6	14		0	0	0	1	Palestine		1	0	0	Germany				7.53
1	32	0			8	0	0	0	1	Palestine		1	0	0	Germany
1	32	1	6	12		1	0	0	1	Palestine		0	0	1	Palestine				7.67
1	32	0			5	1	0	0	1	Palestine		0	0	1	Palestine
1	32	1	4	5		0	0	0	1	Palestine		0	1	0	Israel				4.33
1	32	0			7	0	0	0	1	Palestine		0	1	0	Israel
1	32	1	7	17		0	0	0	1	Palestine		1	0	0	Germany				8.8
1	33	0			7	0	0	0	1	Palestine		1	0	0	Germany
1	33	0			10	0	0	0	1	Palestine		0	1	0	Israel
1	33	1	4	6		0	0	0	1	Palestine		0	1	0	Israel				4.33
1	33	0			8	1	0	0	1	Palestine		0	0	1	Palestine
1	33	1	5	10		1	0	0	1	Palestine		0	0	1	Palestine				7.47
1	33	1	8	22		0	0	0	1	Palestine		1	0	0	Germany				10.27
1	34	0			3.3	0	0	0	1	Palestine		0	1	0	Israel
1	34	1	3	4		1	0	0	1	Palestine		0	0	1	Palestine				5
1	34	0			10	1	0	0	1	Palestine		0	0	1	Palestine
1	34	1	7	14		0	0	0	1	Palestine		1	0	0	Germany				8.8
1	34	0			3	0	0	0	1	Palestine		1	0	0	Germany
1	34	1	1	2		0	0	0	1	Palestine		0	1	0	Israel				0.87
1	35	0			10	1	0	0	1	Palestine		0	0	1	Palestine
1	35	1	10	30		1	0	0	1	Palestine		0	0	1	Palestine				13.87
1	35	1	10	30		0	0	0	1	Palestine		0	1	0	Israel				11.67
1	35	1	10	30		0	0	0	1	Palestine		1	0	0	Germany				12.6
1	35	0			10	0	0	0	1	Palestine		1	0	0	Germany
1	35	0			10	0	0	0	1	Palestine		0	1	0	Israel
1	36	0			3	0	0	0	1	Palestine		0	1	0	Israel
1	36	1	10	29		1	0	0	1	Palestine		0	0	1	Palestine				13.87
1	36	1	8	21		0	0	0	1	Palestine		0	1	0	Israel				9.27
1	36	1	9	25		0	0	0	1	Palestine		1	0	0	Germany				11.33
1	36	0			7	0	0	0	1	Palestine		1	0	0	Germany
1	36	0			10	1	0	0	1	Palestine		0	0	1	Palestine
1	37	0			7	0	0	0	1	Palestine		0	1	0	Israel
1	37	1	7	8		1	0	0	1	Palestine		0	0	1	Palestine				9.47
1	37	0			8	1	0	0	1	Palestine		0	0	1	Palestine
1	37	1	10	10		0	0	0	1	Palestine		0	1	0	Israel				11.67
1	37	0			7	0	0	0	1	Palestine		1	0	0	Germany
1	37	1	7	7		0	0	0	1	Palestine		1	0	0	Germany				8.8
1	38	1	7	21		1	0	0	1	Palestine		0	0	1	Palestine				9.47
1	38	1	6	18		0	0	0	1	Palestine		1	0	0	Germany				7.53
1	38	1	5	15		0	0	0	1	Palestine		0	1	0	Israel				5.47
1	38	0			7	1	0	0	1	Palestine		0	0	1	Palestine
1	38	0			5	0	0	0	1	Palestine		0	1	0	Israel
1	38	0			3	0	0	0	1	Palestine		1	0	0	Germany
1	39	0			3	1	0	0	1	Palestine		0	0	1	Palestine
1	39	1	5	10		0	0	0	1	Palestine		0	1	0	Israel				5.47
1	39	1	8	23		1	0	0	1	Palestine		0	0	1	Palestine				10.73
1	39	0			4	0	0	0	1	Palestine		0	1	0	Israel
1	39	1	8	20		0	0	0	1	Palestine		1	0	0	Germany				10.27
1	39	0			7	0	0	0	1	Palestine		1	0	0	Germany
1	40	1	10	29		1	0	0	1	Palestine		0	0	1	Palestine				13.87
1	40	1	5	10		0	0	0	1	Palestine		0	1	0	Israel				5.47
1	40	1	5	12		0	0	0	1	Palestine		1	0	0	Germany				6.2
1	40	0			4	0	0	0	1	Palestine		0	1	0	Israel
1	40	0			9	0	0	0	1	Palestine		1	0	0	Germany
1	40	0			7	1	0	0	1	Palestine		0	0	1	Palestine
1	41	0			10	1	0	0	1	Palestine		0	0	1	Palestine
1	41	0			10	0	0	0	1	Palestine		0	1	0	Israel
1	41	0			5	0	0	0	1	Palestine		1	0	0	Germany
1	41	1	4	6		0	0	0	1	Palestine		0	1	0	Israel				4.33
1	41	1	4	7		0	0	0	1	Palestine		1	0	0	Germany				4.93
1	41	1	3	4		1	0	0	1	Palestine		0	0	1	Palestine				5
1	42	1	6	7		0	0	0	1	Palestine		0	1	0	Israel				6.67
1	42	1	6	7		0	0	0	1	Palestine		1	0	0	Germany				7.53
1	42	0			8	0	0	0	1	Palestine		1	0	0	Germany
1	42	1	7	9		1	0	0	1	Palestine		0	0	1	Palestine				9.47
1	42	0			8	1	0	0	1	Palestine		0	0	1	Palestine
1	42	0			7	0	0	0	1	Palestine		0	1	0	Israel
1	43	0			3	0	0	0	1	Palestine		1	0	0	Germany
1	43	0			1	1	0	0	1	Palestine		0	0	1	Palestine
1	43	0			5	0	0	0	1	Palestine		0	1	0	Israel
1	43	1	7	19		1	0	0	1	Palestine		0	0	1	Palestine				9.47
1	43	1	7	18		0	0	0	1	Palestine		1	0	0	Germany				8.8
1	43	1	7	19		0	0	0	1	Palestine		0	1	0	Israel				8
1	44	0			10	0	0	0	1	Palestine		0	1	0	Israel
1	44	1	5	15		1	0	0	1	Palestine		0	0	1	Palestine				7.47
1	44	1	5	10		0	0	0	1	Palestine		1	0	0	Germany				6.2
1	44	1	7	21		0	0	0	1	Palestine		0	1	0	Israel				8
1	44	0			10	1	0	0	1	Palestine		0	0	1	Palestine
1	44	0			2	0	0	0	1	Palestine		1	0	0	Germany
1	45	0			10	0	0	0	1	Palestine		0	1	0	Israel
1	45	0			10	1	0	0	1	Palestine		0	0	1	Palestine
1	45	1	8	23		0	0	0	1	Palestine		0	1	0	Israel				9.27
1	45	0			10	0	0	0	1	Palestine		1	0	0	Germany
1	45	1	5	13		1	0	0	1	Palestine		0	0	1	Palestine				7.47
1	45	1	8	23		0	0	0	1	Palestine		1	0	0	Germany				10.27
2	1001	0			10	1	1	0	0	Germany		1	0	0	Germany					27	0
2	1001	1	3	3		1	1	0	0	Germany	2	1	0	0	Germany	3			2.57	22	1
2	1002	0			4	1	1	0	0	Germany		1	0	0	Germany					20	1
2	1002	1	6	6		1	1	0	0	Germany	2	1	0	0	Germany	6			5.19	26	0
2	1003	1	0	0		1	1	0	0	Germany	2	1	0	0	Germany	0			0	21	0
2	1003	0			3	1	1	0	0	Germany		1	0	0	Germany					22	1
2	1004	1	5	5		1	1	0	0	Germany	2	1	0	0	Germany	5			4.3	20	1
2	1004	0			5	1	1	0	0	Germany		1	0	0	Germany					25	1
2	1005	1	7	10		1	1	0	0	Germany	2	1	0	0	Germany	7			6.04	22	0
2	1005	0			5	1	1	0	0	Germany		1	0	0	Germany					25	1
2	1006	0			3	1	1	0	0	Germany		1	0	0	Germany					24	1
2	1006	1	6	13		1	1	0	0	Germany	2	1	0	0	Germany	6			5.19	19	1
2	1007	0				1	1	0	0	Germany		1	0	0	Germany
2	1007	1	3	7		1	1	0	0	Germany	2	1	0	0	Germany	3			2.57	25	0
2	1008	1	10	13		1	1	0	0	Germany	2	1	0	0	Germany	10			8.77	22	1
2	1008	0			2	1	1	0	0	Germany		1	0	0	Germany					24	1
2	1009	0			5	1	1	0	0	Germany		1	0	0	Germany					23	1
2	1009	1	8	5		1	1	0	0	Germany	2	1	0	0	Germany	8			6.74	28	1
2	1010	0			5	1	1	0	0	Germany		1	0	0	Germany					22	1
2	1010	1	5	7		1	1	0	0	Germany	2	1	0	0	Germany	5			4.3	22	0
2	1011	1	6	3		1	1	0	0	Germany	2	1	0	0	Germany	6			5.19	20	1
2	1011	0			4	1	1	0	0	Germany		1	0	0	Germany					20	1
2	1012	1	7	8		1	1	0	0	Germany	2	1	0	0	Germany	7			6.04	28	1
2	1012	0			8	1	1	0	0	Germany		1	0	0	Germany					25	0
2	1013	0			4	1	1	0	0	Germany		1	0	0	Germany					24	0
2	1013	1	3	1		1	1	0	0	Germany	2	1	0	0	Germany	3			2.57	24	1
2	1014	0			3	1	1	0	0	Germany		1	0	0	Germany					22	0
2	1014	1	10	15		1	1	0	0	Germany	2	1	0	0	Germany	10			8.77	29	0
2	1015	1	9	17		1	1	0	0	Germany	2	1	0	0	Germany	9			7.72	22	1
2	1015	0			0	1	1	0	0	Germany		1	0	0	Germany					28	1
2	1016	1	6	6		1	1	0	0	Germany	2	1	0	0	Germany	6			5.19	22	1
2	1016	0			3	1	1	0	0	Germany		1	0	0	Germany					20	1
2	1017	0			1	1	1	0	0	Germany		1	0	0	Germany					19	1
2	1017	1	6	8		1	1	0	0	Germany	2	1	0	0	Germany	6			5.19	24	1
2	1018	0			5	1	1	0	0	Germany		1	0	0	Germany					24	0
2	1018	1	8	12		1	1	0	0	Germany	2	1	0	0	Germany	8			6.74	21	0
2	1019	0			0	0	1	0	0	Germany		0	1	0	Israel					24	1
2	1019	1	2	2		0	1	0	0	Germany	2	0	1	0	Israel			2	1.77	22	1
2	1020	1	10	15		0	1	0	0	Germany	2	0	1	0	Israel			10	10.25	21	1
2	1020	0			8	0	1	0	0	Germany		0	1	0	Israel					25	0
2	1021	0			3	0	1	0	0	Germany		0	1	0	Israel					20	1
2	1021	1	4	5		0	1	0	0	Germany	2	0	1	0	Israel			4	3.89	25	0
2	1022	1	5	10		0	1	0	0	Germany	2	0	1	0	Israel			5	4.89	21	1
2	1022	0			3	0	1	0	0	Germany		0	1	0	Israel					22	1
2	1023	1	8	12		0	1	0	0	Germany	2	0	1	0	Israel			8	7.94	22	0
2	1023	0			3	0	1	0	0	Germany		0	1	0	Israel					19	1
2	1024	0			5	0	1	0	0	Germany		0	1	0	Israel					25	0
2	1024	1	5	10		0	1	0	0	Germany	2	0	1	0	Israel			5	4.89	22	1
2	1025	0			3	0	1	0	0	Germany		0	1	0	Israel					20	0
2	1025	1	5	10		0	1	0	0	Germany	2	0	1	0	Israel			5	4.89	21	0
2	1026	0			2	0	1	0	0	Germany		0	1	0	Israel					20	1
2	1026	1	8	0		0	1	0	0	Germany	2	0	1	0	Israel			8	7.94	27	0
2	1027	1	5	8		0	1	0	0	Germany	2	0	1	0	Israel			5	4.89	22	0
2	1027	0			5	0	1	0	0	Germany		0	1	0	Israel					20	1
2	1028	1	10	20		0	1	0	0	Germany	2	0	1	0	Israel			10	10.25	22	1
2	1028	0			3	0	1	0	0	Germany		0	1	0	Israel					26	1
2	1029	0			5	0	1	0	0	Germany		0	1	0	Israel					21	1
2	1029	1	10	19		0	1	0	0	Germany	2	0	1	0	Israel			10	10.25	26	1
2	1030	1	4	6		0	1	0	0	Germany	2	0	1	0	Israel			4	3.89	23	0
2	1030	0			10	0	1	0	0	Germany		0	1	0	Israel					22	0
2	1031	0			2	0	1	0	0	Germany		0	1	0	Israel					20	1
2	1031	1	8	8		0	1	0	0	Germany	2	0	1	0	Israel			8	7.94	21	1
2	1032	0			5	0	1	0	0	Germany		0	1	0	Israel					22	1
2	1032	1	10	20		0	1	0	0	Germany	2	0	1	0	Israel			10	10.25	25	1
2	1033	1	8	11		0	1	0	0	Germany	2	0	1	0	Israel			8	7.94	19	1
2	1033	0			4	0	1	0	0	Germany		0	1	0	Israel					24	0
2	1034	1	7	11		0	1	0	0	Germany	2	0	1	0	Israel			7	6.75	21	1
2	1034	0			6	0	1	0	0	Germany		0	1	0	Israel					23	0
2	1035	0			3	0	1	0	0	Germany		0	1	0	Israel					21	0
2	1035	1	8	0		0	1	0	0	Germany	2	0	1	0	Israel			8	7.94	22	0
2	1036	1	10	10		0	1	0	0	Germany	2	0	1	0	Israel			10	10.25	21	0
2	1036	0			4	0	1	0	0	Germany		0	1	0	Israel					23	1
2	1037	0			5	0	1	0	0	Germany		0	0	1	Palestine					24	0
2	1037	1	4	0		0	1	0	0	Germany	2	0	0	1	Palestine		4		3.79	21	0
2	1038	0			8	0	1	0	0	Germany		0	0	1	Palestine					20	1
2	1038	1	1	1		0	1	0	0	Germany	2	0	0	1	Palestine		1		0.87	24	1
2	1039	0			10	0	1	0	0	Germany		0	0	1	Palestine					22	0
2	1039	1	5	9		0	1	0	0	Germany	2	0	0	1	Palestine		5		4.62	19	1
2	1040	1	0	0		0	1	0	0	Germany	2	0	0	1	Palestine		0		0	34	1
2	1040	0			5	0	1	0	0	Germany		0	0	1	Palestine					24	0
2	1041	0			4	0	1	0	0	Germany		0	0	1	Palestine					19	1
2	1041	1	5	12		0	1	0	0	Germany	2	0	0	1	Palestine		5		4.62	22	1
2	1042	1	8	16		0	1	0	0	Germany	2	0	0	1	Palestine		8		7.34	22	0
2	1042	0			0	0	1	0	0	Germany		0	0	1	Palestine					22	0
2	1043	1	10	15		0	1	0	0	Germany	2	0	0	1	Palestine		10		9.57	21	1
2	1043	0			2	0	1	0	0	Germany		0	0	1	Palestine					24	1
2	1044	0			4	0	1	0	0	Germany		0	0	1	Palestine					20	1
2	1044	1	7	9		0	1	0	0	Germany	2	0	0	1	Palestine		7		6.49	21	0
2	1045	1	1	1		0	1	0	0	Germany	2	0	0	1	Palestine		1		0.87	25	1
2	1045	0			3	0	1	0	0	Germany		0	0	1	Palestine					23	1
2	1046	1	6	10		0	1	0	0	Germany	2	0	0	1	Palestine		6		5.62	22	1
2	1046	0			6	0	1	0	0	Germany		0	0	1	Palestine					21	1
2	1047	1	6	12		0	1	0	0	Germany	2	0	0	1	Palestine		6		5.62	21	0
2	1047	0			4	0	1	0	0	Germany		0	0	1	Palestine					20	1
2	1048	0			5	0	1	0	0	Germany		0	0	1	Palestine					21	1
2	1048	1	5	7		0	1	0	0	Germany	2	0	0	1	Palestine		5		4.62	21	0
2	1049	0			10	0	1	0	0	Germany		0	0	1	Palestine					19	1
2	1049	1	0	0		0	1	0	0	Germany	2	0	0	1	Palestine		0		0	26	0
2	1050	0			4	0	1	0	0	Germany		0	0	1	Palestine					22	0
2	1050	1	4	6		0	1	0	0	Germany	2	0	0	1	Palestine		4		3.79	24	0
2	1051	1	10	15		0	1	0	0	Germany	2	0	0	1	Palestine		10		9.57	21	0
2	1051	0			0	0	1	0	0	Germany		0	0	1	Palestine					21	0
2	1052	0			7	0	1	0	0	Germany		0	0	1	Palestine					21	0
2	1052	1	10	15		0	1	0	0	Germany	2	0	0	1	Palestine		10		9.57	21	1
2	1053	0			10	0	1	0	0	Germany		0	0	1	Palestine					28	0
2	1053	1	3	3		0	1	0	0	Germany	2	0	0	1	Palestine		3		2.87	23	1
2	1054	0			2	0	1	0	0	Germany		0	0	1	Palestine					21	0
2	1054	1	10	15		0	1	0	0	Germany	2	0	0	1	Palestine		10		9.57	21	0
2	2001	0				0	0	0	1	Palestine		1	0	0	Germany
2	2001	1	8	23		0	0	0	1	Palestine	1	1	0	0	Germany	8			14.5	19	1
2	2002	0			5	0	0	0	1	Palestine		1	0	0	Germany
2	2002	1	8	8		0	0	0	1	Palestine	1	1	0	0	Germany	8			14.5	21	1
2	2003	0			5	0	0	0	1	Palestine		1	0	0	Germany
2	2003	1	6	10		0	0	0	1	Palestine	1	1	0	0	Germany	6			10.53	21	0
2	2004	0			0	0	0	0	1	Palestine		1	0	0	Germany
2	2004	1	8	7		0	0	0	1	Palestine	1	1	0	0	Germany	8			14.5	21	0
2	2005	1	4	8		0	0	0	1	Palestine	1	1	0	0	Germany	4			7.36	21	0
2	2005	0			5	0	0	0	1	Palestine		1	0	0	Germany
2	2006	1	8	18		0	0	0	1	Palestine	1	1	0	0	Germany	8			14.5
2	2006	0			4	0	0	0	1	Palestine		1	0	0	Germany
2	2007	0			4	0	0	0	1	Palestine		1	0	0	Germany
2	2007	1	8	6		0	0	0	1	Palestine	1	1	0	0	Germany	8			14.5	19	1
2	2008	1	10	10		0	0	0	1	Palestine	1	1	0	0	Germany	10			18.81	19	1
2	2008	0			5	0	0	0	1	Palestine		1	0	0	Germany
2	2009	1	9	18		0	0	0	1	Palestine	1	1	0	0	Germany	9			17.08	22	0
2	2009	0			5	0	0	0	1	Palestine		1	0	0	Germany
2	2010	1	5	5		0	0	0	1	Palestine	1	1	0	0	Germany	5			8.25	21	0
2	2010	0			5	0	0	0	1	Palestine		1	0	0	Germany
2	2011	0			5	0	0	0	1	Palestine		1	0	0	Germany
2	2011	1	5	5		0	0	0	1	Palestine	1	1	0	0	Germany	5			8.25
2	2012	0			6	0	0	0	1	Palestine		1	0	0	Germany
2	2012	1	10	20		0	0	0	1	Palestine	1	1	0	0	Germany	10			18.81	20	0
2	2013	0			3	0	0	0	1	Palestine		1	0	0	Germany
2	2013	1	8	13		0	0	0	1	Palestine	1	1	0	0	Germany	8			14.5	19	1
2	2014	0			5	0	0	0	1	Palestine		1	0	0	Germany
2	2014	1	10	30		0	0	0	1	Palestine	1	1	0	0	Germany	10			18.81	19	1
2	2015	0			6	0	0	0	1	Palestine		1	0	0	Germany
2	2015	1	10	25		0	0	0	1	Palestine	1	1	0	0	Germany	10			18.81	21	0
2	2016	0			8	0	0	0	1	Palestine		1	0	0	Germany
2	2016	1	5	7		0	0	0	1	Palestine	1	1	0	0	Germany	5			8.25	19	0
2	2017	0			4	0	0	0	1	Palestine		1	0	0	Germany
2	2017	1	9	15		0	0	0	1	Palestine	1	1	0	0	Germany	9			17.08	22	0
2	2018	0			6	0	0	0	1	Palestine		1	0	0	Germany
2	2018	1	5	8		0	0	0	1	Palestine	1	1	0	0	Germany	5			8.25	21	0
2	2019	0				0	0	0	1	Palestine		0	1	0	Israel
2	2019	1	2	3		0	0	0	1	Palestine	1	0	1	0	Israel			2	2.94	20	1
2	2020	0			10	0	0	0	1	Palestine		0	1	0	Israel
2	2020	1	5	10		0	0	0	1	Palestine	1	0	1	0	Israel			5	7.89	19	0
2	2021	1				0	0	0	1	Palestine	1	0	1	0	Israel					23	0
2	2021	0			8	0	0	0	1	Palestine		0	1	0	Israel
2	2022	1	10	10		0	0	0	1	Palestine	1	0	1	0	Israel			10	15.29	21	0
2	2022	0			5	0	0	0	1	Palestine		0	1	0	Israel
2	2023	0				0	0	0	1	Palestine		0	1	0	Israel
2	2023	1	6	11		0	0	0	1	Palestine	1	0	1	0	Israel			6	9.26	21	1
2	2024	1				0	0	0	1	Palestine	1	0	1	0	Israel					20	1
2	2024	0			5	0	0	0	1	Palestine		0	1	0	Israel
2	2025	1	0	0		0	0	0	1	Palestine	1	0	1	0	Israel			0	0	22	0
2	2025	0				0	0	0	1	Palestine		0	1	0	Israel
2	2026	0				0	0	0	1	Palestine		0	1	0	Israel
2	2026	1	3	7		0	0	0	1	Palestine	1	0	1	0	Israel			3	4.6	19	0
2	2027	1	7	20		0	0	0	1	Palestine	1	0	1	0	Israel			7	11.11	20	0
2	2027	0				0	0	0	1	Palestine		0	1	0	Israel
2	2028	1				0	0	0	1	Palestine	1	0	1	0	Israel					20	1
2	2028	0			0	0	0	0	1	Palestine		0	1	0	Israel
2	2029	1	7	7		0	0	0	1	Palestine	1	0	1	0	Israel			7	11.11	20	1
2	2029	0			3	0	0	0	1	Palestine		0	1	0	Israel
2	2030	0			4	0	0	0	1	Palestine		0	1	0	Israel
2	2030	1	7	9		0	0	0	1	Palestine	1	0	1	0	Israel			7	11.11	20	0
2	2031	1	8	22		0	0	0	1	Palestine	1	0	1	0	Israel			8	12.37	25	0
2	2031	0				0	0	0	1	Palestine		0	1	0	Israel
2	2032	1	5	7		0	0	0	1	Palestine	1	0	1	0	Israel			5	7.89	18	1
2	2032	0			6	0	0	0	1	Palestine		0	1	0	Israel
2	2033	1	10	30		0	0	0	1	Palestine	1	0	1	0	Israel			10	15.29	19	1
2	2033	0			1	0	0	0	1	Palestine		0	1	0	Israel
2	2034	0			9	0	0	0	1	Palestine		0	1	0	Israel
2	2034	1	10	30		0	0	0	1	Palestine	1	0	1	0	Israel			10	15.29	22	0
2	2035	1	7	10		0	0	0	1	Palestine	1	0	1	0	Israel			7	11.11
2	2035	0				0	0	0	1	Palestine		0	1	0	Israel
2	2036	0			6	0	0	0	1	Palestine		0	1	0	Israel
2	2036	1	10	15		0	0	0	1	Palestine	1	0	1	0	Israel			10	15.29	21	0
2	2037	1	8	22		1	0	0	1	Palestine	1	0	0	1	Palestine		8		15.15	23	0
2	2037	0				1	0	0	1	Palestine		0	0	1	Palestine
2	2038	0			8	1	0	0	1	Palestine		0	0	1	Palestine
2	2038	1	8	3		1	0	0	1	Palestine	1	0	0	1	Palestine		8		15.15	21	0
2	2039	0				1	0	0	1	Palestine		0	0	1	Palestine
2	2039	1				1	0	0	1	Palestine	1	0	0	1	Palestine					19	1
2	2040	1	10	30		1	0	0	1	Palestine	1	0	0	1	Palestine		10		18.85		0
2	2040	0			2	1	0	0	1	Palestine		0	0	1	Palestine
2	2041	0			6	1	0	0	1	Palestine		0	0	1	Palestine
2	2041	1	10	10		1	0	0	1	Palestine	1	0	0	1	Palestine		10		18.85
2	2042	0			5	1	0	0	1	Palestine		0	0	1	Palestine
2	2042	1	8	8		1	0	0	1	Palestine	1	0	0	1	Palestine		8		15.15	21	0
2	2043	1	5	5		1	0	0	1	Palestine	1	0	0	1	Palestine		5		9.5	20	0
2	2043	0				1	0	0	1	Palestine		0	0	1	Palestine
2	2044	0				1	0	0	1	Palestine		0	0	1	Palestine
2	2044	1	8	8		1	0	0	1	Palestine	1	0	0	1	Palestine		8		15.15	21	0
2	2045	0			10	1	0	0	1	Palestine		0	0	1	Palestine
2	2045	1				1	0	0	1	Palestine	1	0	0	1	Palestine		68			18	1
2	2046	0			5	1	0	0	1	Palestine		0	0	1	Palestine
2	2046	1	10	30		1	0	0	1	Palestine	1	0	0	1	Palestine		10		18.85		0
2	2047	1				1	0	0	1	Palestine	1	0	0	1	Palestine
2	2047	0				1	0	0	1	Palestine		0	0	1	Palestine
2	2048	0			5	1	0	0	1	Palestine		0	0	1	Palestine
2	2048	1	10	10		1	0	0	1	Palestine	1	0	0	1	Palestine		10		18.85	21	0
2	2049	0			10	1	0	0	1	Palestine		0	0	1	Palestine
2	2049	1	8	15		1	0	0	1	Palestine	1	0	0	1	Palestine		8		15.15	20	0
2	2050	1	8	15		1	0	0	1	Palestine	1	0	0	1	Palestine		8		15.15	22	0
2	2050	0			7	1	0	0	1	Palestine		0	0	1	Palestine
2	2051	0				1	0	0	1	Palestine		0	0	1	Palestine
2	2051	1	3	3		1	0	0	1	Palestine	1	0	0	1	Palestine		3		5.65	19	1
2	2052	1	10	5		1	0	0	1	Palestine	1	0	0	1	Palestine		10		18.85	20	0
2	2052	0			10	1	0	0	1	Palestine		0	0	1	Palestine
2	2053	0			8	1	0	0	1	Palestine		0	0	1	Palestine
2	2053	1	10	10		1	0	0	1	Palestine	1	0	0	1	Palestine		10		18.85	21	0
2	2054	0			5	1	0	0	1	Palestine		0	0	1	Palestine
2	2054	1	4	5		1	0	0	1	Palestine	1	0	0	1	Palestine		4		7.59	20	0
2	3001	1	2	2		0	0	1	0	Israel	3	1	0	0	Germany	2			2.3	24	0
2	3001	0			3	0	0	1	0	Israel		1	0	0	Germany					25	1
2	3002	1	5	7		0	0	1	0	Israel	3	1	0	0	Germany	5			6.04	24	1
2	3002	0			5	0	0	1	0	Israel		1	0	0	Germany					23	1
2	3003	1	8	16		0	0	1	0	Israel	3	1	0	0	Germany	8			10.2	23	1
2	3003	0			5	0	0	1	0	Israel		1	0	0	Germany					25	1
2	3004	1	4	5		0	0	1	0	Israel	3	1	0	0	Germany	4			4.85	26	0
2	3004	0			3	0	0	1	0	Israel		1	0	0	Germany					23	1
2	3005	1	5	15		0	0	1	0	Israel	3	1	0	0	Germany	5			6.04	23	1
2	3005	0			10	0	0	1	0	Israel		1	0	0	Germany					28	0
2	3006	0			4	0	0	1	0	Israel		1	0	0	Germany					27	0
2	3006	1	5	6		0	0	1	0	Israel	3	1	0	0	Germany	5			6.04	25	1
2	3007	0			5	0	0	1	0	Israel		1	0	0	Germany					25	0
2	3007	1	5	5		0	0	1	0	Israel	3	1	0	0	Germany	5			6.04	25	0
2	3008	0			3	0	0	1	0	Israel		1	0	0	Germany					23	1
2	3008	1	9	13		0	0	1	0	Israel	3	1	0	0	Germany	9			11.48	23	0
2	3009	1	6	8		0	0	1	0	Israel	3	1	0	0	Germany	6			7.52	28	0
2	3009	0			10	0	0	1	0	Israel		1	0	0	Germany					24	0
2	3010	1	3	2		0	0	1	0	Israel	3	1	0	0	Germany	3			3.41	23	1
2	3010	0			3	0	0	1	0	Israel		1	0	0	Germany					24	0
2	3011	1	7	13		0	0	1	0	Israel	3	1	0	0	Germany	7			9.02	23	0
2	3011	0			5	0	0	1	0	Israel		1	0	0	Germany					27	1
2	3012	0			4	0	0	1	0	Israel		1	0	0	Germany					26	0
2	3012	1	4	4		0	0	1	0	Israel	3	1	0	0	Germany	4			4.85	23	0
2	3013	0			1	0	0	1	0	Israel		1	0	0	Germany					25	0
2	3013	1	10	15		0	0	1	0	Israel	3	1	0	0	Germany	10			13.2	22	1
2	3014	1	10	14		0	0	1	0	Israel	3	1	0	0	Germany	10			13.2	23	0
2	3014	0			10	0	0	1	0	Israel		1	0	0	Germany					26	0
2	3015	1	9	15		0	0	1	0	Israel	3	1	0	0	Germany	9			11.48	26	1
2	3015	0			4	0	0	1	0	Israel		1	0	0	Germany					22	1
2	3016	0			3	0	0	1	0	Israel		1	0	0	Germany					23	1
2	3016	1	5	5		0	0	1	0	Israel	3	1	0	0	Germany	5			6.04	23	1
2	3017	1	7	9		0	0	1	0	Israel	3	1	0	0	Germany	7			9.02	23	0
2	3017	0			5	0	0	1	0	Israel		1	0	0	Germany					25	1
2	3018	1	10	15		0	0	1	0	Israel	3	1	0	0	Germany	10			13.2	22	0
2	3018	0			4	0	0	1	0	Israel		1	0	0	Germany					24	1
2	3019	0			0	1	0	1	0	Israel		0	1	0	Israel					24	0
2	3019	1	1	0		1	0	1	0	Israel	3	0	1	0	Israel			1	1.09	24	1
2	3020	0			3	1	0	1	0	Israel		0	1	0	Israel					24	1
2	3020	1	8	12		1	0	1	0	Israel	3	0	1	0	Israel			8	10.06	24	0
2	3021	1	0	0		1	0	1	0	Israel	3	0	1	0	Israel			0	0	24	0
2	3021	0			4	1	0	1	0	Israel		0	1	0	Israel					23	1
2	3022	0			3	1	0	1	0	Israel		0	1	0	Israel					24	1
2	3022	1	3	2		1	0	1	0	Israel	3	0	1	0	Israel			3	3.39	22	1
2	3023	0			10	1	0	1	0	Israel		0	1	0	Israel					25	1
2	3023	1	5	7		1	0	1	0	Israel	3	0	1	0	Israel			5	6.09	27	1
2	3024	0			4	1	0	1	0	Israel		0	1	0	Israel					22	1
2	3024	1	5	9		1	0	1	0	Israel	3	0	1	0	Israel			5	6.09	25	0
2	3025	1	0	0		1	0	1	0	Israel	3	0	1	0	Israel			0	0	27	0
2	3025	0			4	1	0	1	0	Israel		0	1	0	Israel					24	1
2	3026	0			4	1	0	1	0	Israel		0	1	0	Israel					23	0
2	3026	1	0	0		1	0	1	0	Israel	3	0	1	0	Israel			0	0	27	0
2	3027	1	2	3		1	0	1	0	Israel	3	0	1	0	Israel			2	2.26	23	1
2	3027	0			4	1	0	1	0	Israel		0	1	0	Israel					22	1
2	3028	0			4	1	0	1	0	Israel		0	1	0	Israel					26	1
2	3028	1	10	15		1	0	1	0	Israel	3	0	1	0	Israel			10	13.22	27	0
2	3029	1	5	7		1	0	1	0	Israel	3	0	1	0	Israel			5	6.09	25	0
2	3029	0			5	1	0	1	0	Israel		0	1	0	Israel					23	0
2	3030	0			5	1	0	1	0	Israel		0	1	0	Israel					23	0
2	3030	1	8	12		1	0	1	0	Israel	3	0	1	0	Israel			8	10.06	26	0
2	3031	1	5	5		1	0	1	0	Israel	3	0	1	0	Israel			5	6.09	24	0
2	3031	0			6	1	0	1	0	Israel		0	1	0	Israel					26	0
2	3032	1	4	6		1	0	1	0	Israel	3	0	1	0	Israel			4	4.76	19	0
2	3032	0			5	1	0	1	0	Israel		0	1	0	Israel					25	1
2	3033	0			3	1	0	1	0	Israel		0	1	0	Israel					22	1
2	3033	1	5	6		1	0	1	0	Israel	3	0	1	0	Israel			5	6.09	25	1
2	3034	1	5	12		1	0	1	0	Israel	3	0	1	0	Israel			5	6.09	24	1
2	3034	0			5	1	0	1	0	Israel		0	1	0	Israel					23	1
2	3035	1	1	1		1	0	1	0	Israel	3	0	1	0	Israel			1	1.09	27	1
2	3035	0			7	1	0	1	0	Israel		0	1	0	Israel					24	1
2	3036	1	10	14		1	0	1	0	Israel	3	0	1	0	Israel			10	13.22	20	1
2	3036	0			2	1	0	1	0	Israel		0	1	0	Israel					23	1
2	3037	0			3	0	0	1	0	Israel		0	0	1	Palestine					25	0
2	3037	1	5	10		0	0	1	0	Israel	3	0	0	1	Palestine		5		5.85
2	3038	0			5	0	0	1	0	Israel		0	0	1	Palestine					24	1
2	3038	1	5	5		0	0	1	0	Israel	3	0	0	1	Palestine		5		5.85
2	3039	0			5	0	0	1	0	Israel		0	0	1	Palestine					24	0
2	3039	1	5	5		0	0	1	0	Israel	3	0	0	1	Palestine		5		5.85
2	3040	0			2	0	0	1	0	Israel		0	0	1	Palestine					23	1
2	3040	1	2	4		0	0	1	0	Israel	3	0	0	1	Palestine		2		2.17
2	3041	1	6	8		0	0	1	0	Israel	3	0	0	1	Palestine		6		7.06
2	3041	0			5	0	0	1	0	Israel		0	0	1	Palestine					21	1
2	3042	0			0	0	0	1	0	Israel		0	0	1	Palestine					24	0
2	3042	1	3	9		0	0	1	0	Israel	3	0	0	1	Palestine		3		3.35
2	3043	0			5	0	0	1	0	Israel		0	0	1	Palestine					24	0
2	3043	1	10	15		0	0	1	0	Israel	3	0	0	1	Palestine		10		12.59
2	3044	1	6	10		0	0	1	0	Israel	3	0	0	1	Palestine		6		7.06
2	3044	0			4	0	0	1	0	Israel		0	0	1	Palestine					26	0
2	3045	1	2	0		0	0	1	0	Israel	3	0	0	1	Palestine		2		2.17
2	3045	0			2	0	0	1	0	Israel		0	0	1	Palestine					27	0
2	3046	1	10	20		0	0	1	0	Israel	3	0	0	1	Palestine		10		12.59
2	3046	0			4	0	0	1	0	Israel		0	0	1	Palestine					23	1
2	3047	1	7	17		0	0	1	0	Israel	3	0	0	1	Palestine		7		8.63
2	3047	0			5	0	0	1	0	Israel		0	0	1	Palestine					26	0
2	3048	1	0	0		0	0	1	0	Israel	3	0	0	1	Palestine		0		0
2	3048	0			5	0	0	1	0	Israel		0	0	1	Palestine					24	0
2	3049	1	7	8		0	0	1	0	Israel	3	0	0	1	Palestine		7		8.63
2	3049	0			5	0	0	1	0	Israel		0	0	1	Palestine					24	0
2	3050	0			4	0	0	1	0	Israel		0	0	1	Palestine					26	0
2	3050	1	0	0		0	0	1	0	Israel	3	0	0	1	Palestine		0		0
2	3051	0			3	0	0	1	0	Israel		0	0	1	Palestine					24	0
2	3051	1	1	2		0	0	1	0	Israel	3	0	0	1	Palestine		1		0.98
2	3052	0			6	0	0	1	0	Israel		0	0	1	Palestine					23	0
2	3052	1	2	2		0	0	1	0	Israel	3	0	0	1	Palestine		2		2.17
2	3053	0			5	0	0	1	0	Israel		0	0	1	Palestine					32	0
2	3053	1	0	0		0	0	1	0	Israel	3	0	0	1	Palestine		0		0
2	3054	0			0	0	0	1	0	Israel		0	0	1	Palestine					26	1
2	3054	1	2	2		0	0	1	0	Israel	3	0	0	1	Palestine		2		2.17
